# Supplementary material for: Bioinspired Hierarchical Soft Gripper with Hexagonal and Suction Interfaces for Strain-Guided Object Handling
Source: Biomimetics (Basel). 2025 Aug 4;10(8):510. doi: 10.3390/biomimetics10080510 (PMC12383327; doi:10.3390/biomimetics10080510)
Supplement: Supplementary file 1 [file biomimetics-10-00510-s001.zip]

Archive with 1 entries (1 files):
- biomimetics-3730738-supplementary.pdf
